# Supplementary material for: Fungal polysaccharides from Inonotus obliquus are agonists for Toll-like receptors and induce macrophage anti-cancer activity
Source: Commun Biol. 2024 Feb 23;7:222. doi: 10.1038/s42003-024-05853-y (PMC10891174; doi:10.1038/s42003-024-05853-y)
Supplement: Supplementary file 3 — Supplementary Data [file 42003_2024_5853_MOESM3_ESM.xlsx]

## Sheet: Figure 2A
Untreated	IFNγ	LPS-EK	Pam3CSK4	IWN100µg/ml	IWN 100µg/ml + IFNγ	IWN 10µg/ml + IFNγ	IWN 1µg/ml + IFNγ	EWN 100µg/ml	EWN 100µg/ml + IFNγ	EWN 10µg/ml + IFNγ	EWN 1µg/ml + IFNγ	AcF1 100μg/ml	AcF1 100µg/ml + IFNγ	AcF1 10µg/ml + IFNγ	AcF1 1µg/ml + IFNγ	AcF2 100µg/ml	AcF2 100µg/ml + IFNγ	AcF2 10µg/ml + IFNγ	AcF2 1µg/ml + IFNγ	AcF3 100µg/ml	AcF3 100µg/ml + IFNγ	AcF3 10µg/ml + IFNγ	AcF3 1µg/ml + IFNγ	A1 100µg/ml	A1 100µg/ml + IFNγ	A1 10µg/ml + IFNγ	A1 1µg/ml + IFNγ
0.426	5.048	51.169	55.087	0.9	34.1	13.9	7.1	1.8	37.9	18.4	8.5	11.4	53.6	32.4	9.9	1.7	35.3	16.5	7.3	8.9	51.6	33.2	11.5	1.4	26.9	11.6	7
0.562	4.3264	47.24	52.979	0.9	33.5	14.67	7.4	2.1	39.9	17.7	8.5	19.4	55.58	27.58	10.1	1.6	36.556	17.6	7.5	12.8	55.07	30.7	12.6	1.3	27.34	12.1	7.5
1.591	5.7	51.4	59.9	3.55367	36.566	18.238	7.314	3.362	45.9703	13.393	5.561	13.8	64.3	36.7	18.2	8.1	49.9	24.7	13.8	21.7	60	37.3	16.2	1.654	29.6	13.6	8.3

## Sheet: Figure 2B
Untreated	Pam3CSK4	Pam3CSK4+IFN-γ	IFN-γ	IWN	IWN+IFN-γ	EWN	EWN+IFN-γ	AcF1	AcF1+IFN-γ	AcF2	AcF2+IFN-γ	AcF3	AcF3+IFN-γ	A1	A1+IFN-γ
-16.38	-11.77	-2.22	-6.68	-13.67	-3.795	-13.61	-3.865	-16.01	-2.275	-15.565	-3.52	-12.605	-2.435	-15.635	-4.495
-13.305	-10.645	-2.61	-8.425	-13.385	-7.29	-12.965	-4.92	-8.07	-3.595	-12.005	-3.895	-9.375	-3.11	-13.92	-7.08
-14.07	-14.055	-3.86	-8.545	-13.275	-6.43	-13.675	-4.99	-8.865	-3.13		-4.21		-3.22	-12.725	-6.045

## Sheet: Figure 3B 
BMDM 20:1	BMDM 10:1	LLC cells	BMDM+ LLC 20:1	BMDM+ LLC 10:1	Pam3CSK4 20:1	Pam3CSK4 10:1	Pam3CSK4 + IFNγ 20:1	Pam3CSK4 + IFNγ 10:1	IFNγ 20:1	IFNγ 10:1	IWN (100 μg/mL) + IFNγ 20:1	IWN (100 μg/mL) + IFNγ 10:1	EWN (100 μg/mL) + IFNγ 20:1	EWN (100 μg/mL) + IFNγ 10:1	AcF1 (100 μg/mL) + IFNγ 20:1	AcF1 (100 μg/mL) + IFNγ 10:1	AcF1 (10 μg/mL) + IFNγ 20:1	AcF1 (10 μg/mL) + IFNγ 10:1	AcF1 (1 μg/mL) + IFNγ 20:1	AcF1 (1 μg/mL) + IFNγ 10:1	AcF1 (100 μg/mL) 20:1	AcF1 (100 μg/mL) 10:1	AcF2 (100 μg/mL) + IFNγ 20:1	AcF2 (100 μg/mL) + IFNγ 10:1	AcF3 (100 μg/mL) + IFNγ 20:1	AcF3 (100 μg/mL) + IFNγ 10:1	AcF3 (10 μg/mL) + IFNγ 20:1	AcF3 (10 μg/mL) + IFNγ 10:1	AcF3 (1 μg/mL) + IFNγ 20:1	AcF3 (1 μg/mL) + IFNγ 10:1	AcF3 (100 μg/mL) 20:1	AcF3 (100 μg/mL) 10:1	A1 (100 μg/mL) + IFNγ 20:1	A1 (100 μg/mL) + IFNγ 10:1
278	374	50491.7	75159	78528	42038	67471	662	1090	10099	23100	2832	4048	3498	4580	1009.5	1435	4168	13414	17738	42657	33139	34801	1332	1423	910	830	5140	3678	16279	37600	5432	20050	15075	36994
472	186	47584.4	67479	81298	52539	63292	593	1405	11956	29316	4056	3760	4568	5104	727.5	798	4800	9963	21601	48096	35063	36046	1291	1955	638	1106	2468	3745	16641	34085	7473	14530	22166	44124
528	160	39167.4	75609	83933	56132	69453	955		14529		3056	5088	4664	5846	1026.5	1364	5290	12531	26630	44266	35320		2075	2896	978	694	5582	6139	24031	38209	10086		22883	41651

## Sheet: Figure 3C
BMDM (untreated)	Pam3CSK4	Pam3CSK4 + IFNγ	IFNγ	IWN 100µg/ml + IFNγ	EWN 100µg/ml + IFNγ	AcF1 100µg/ml + IFNγ	AcF1 10µg/ml+ IFNγ	AcF1 1µg/ml + IFNγ	AcF1 100µg/ml	AcF2 100µg/ml + IFNγ	AcF3 100µg/ml + IFNγ	AcF3 10µg/ml + IFNγ	AcF3 1µg/ml + IFNγ	AcF3 100µg/ml	A1 100µg/ml + IFNγ
3.76	9.084	56.058	5.687	36.566	33.829	48.515	22.665	9.408	16.386	40.62	48.78	24.89	8.78	16.05	15.389
1.567	6.402	51.739	5.953	35.833	30.839	50.708	21.303	8.013	16.884	37.56	45.91	23.96	7.75	14.6	13.96
1.7	8.1	59.878	6.385	32.31	31.404	44.993	20.672	8.445	13.628	38.01	45.91	23.28	8.55	15.63	14.326

## Sheet: Figure 4B
LPS-EK Wt	LPS-EK Tlr4-/-	LPS-SM WT	LPS-SM Tlr4-/-	Zym C WT	ZYM C Tlr4-/-	ZymP WT	ZymP Tlr4-/-	IWN 100µg/ml WT	IWN 100µg/ml Tlr4-/-	EWN 100µg/ml WT	EWN 100µg/ml Tlr4-/-	AcF1 100µg/ml WT	AcF1 100µg/ml Tlr4-/-	AcF2 100µg/ml WT	AcF2 100µg/ml Tlr4-/-	AcF3 100µg/ml WT	AcF3 100µg/ml Tlr4-/-	A1 100µg/ml WT	A1 100µg/ml Tlr4-/-	Untreated WT	Untreated Tlr4-/-	Pam3CSK4 WT	Pam3CSK4 Tlr4-/-	Laminarin WT	Laminarin Tlr4-/-	IFN-gamma WT	IFN-gamma Tlr4-/-
34.7	1.1	38.5	1	37.6	40.8	8.5	11.5	25.9	20.4	28.5	9.7	36.9	32.9	35.7	27.1	39.5	39.8	11.6	12.1	1.6	0.5	43.7	43.7	3.7	2.6	3.1	3
41	3.7	44	3.8	39.7	38.7	11.8	15.6	31.8	17.3	29.6	7.7	43	32.9	40.5	24.2	49.3	41.5	9.3	10.7	2.3	2.6	47.3	47.1	7.4	6	5.8	5.7
33	1.5	37.8	1.4	20.8	27.8	13.4	17.2	24.2	18.2	28	9.2	37.9	30.1	37.8	23.7	43.9	43.6	10.3	10.3	1.6	0	41.7	44.9	3.1	2.7	2.3	1.8

## Sheet: Figure 4C
BMDM WT	BMDM Tlr4-/-	LLC WT	LLC Tlr4-/-	Untreated WT	Untreated Tlr4-/-	LPS-EK WT	LPS-EK Tlr4-/-	LPS-SM WT	LPS-SM Tlr4-/-	ZymP WT	ZymP Tlr4-/-	IWN 100µg/ml WT	IWN 100µg/ml Tlr4-/-	Pam3CSK4 Wt	PAM3CSK4 Tlr4-/-	EWN 100µg/ml WT	EWN 100µg/ml Tlr4-/-	ACF1 100µg/ml WT	AcF1 100µg/ml Tlr4-/-	AcF2 100µg/ml WT	AcF2 100µg/ml Tlr4-/-	AcF3 100µg/ml WT	AcF3 100µg/ml Tlr4-/-	A1 100µg/ml WT	A1 100µg/ml Tlr4-/-	LaminarinWT	Laminarin Tlr4-/-	ZymCWT	ZymC Tlr4-/-	IFN-γWT	IFN-γ Tlr4-/-
271	220	33653	28885	44118	48435	520	36286	424	33918	26893	1401	4093	8413	455	464	8203	24743	1183	973	1505	3030	763	525	40670	33574	38407	29108	432	479	38250	37369
371	261	29278	27605	45207	43972	262	30165	228	33218	15347	1033	1858	5675	553	423	1007	18351	238	777	311	1686	247	318	41242	30090	41927	34799	643	315	39868	26928
607	348	27229	28676	38725	32272	1065	16140	897	16250	2812	1308	4758	6395	972	586	2647	13408	648	1030	1272	2400	707	629	15930	10577	19667	35342	610	550	17474	40186

## Sheet: Figure 5A
	alone			with IFN-γ
Untreated	0.008	0.005	0.005
Pam3CSK4	4.246	4.149	4.928	7.517	4.88	4.758
IFN-γ	0.009	0.006	0.004	0	0	0
IWN 100µg/ml	0.33	0.277	0.17	0.63	0.578	0.409
EWN 100µg/ml	0.237	0.156	0.166	0.379	0.35	0.382
AcF1 100µg/ml	0.34	0.228	0.264	0.794	0.769	0.94
AcF2 100µg/ml	0.81	0.563	0.301	1.191	0.912	1.314
AcF3 100µg/ml	2.588	2.221	1.357	5.084	5.517	4.676
A1 100µg/ml	0.006	0.005	0.005	0.007	0.007	0.006

## Sheet: Figure 5B
	alone			with IFN-γ
Untreated	0	0	0
Pam3CSK4	0.431	0.577	1.155	2.279	1.581	2.491
IFN-γ	0.003	0.001	0.001	0	0	0
IWN 100µg/ml	0.04	0.037	0.048	0.083	0.098	0.064
EWN 100µg/ml	0.035	0.022	0.025	0.074	0.073	0.069
AcF1 100µg/ml	0.044	0.042	0.076	0.191	0.25	0.159
AcF2 100µg/ml	0.127	0.084	0.055	0.205	0.172	0.317
AcF3 100µg/ml	0.784	0.579	0.309	1.863	1.041	1.164
A1 100µg/ml	0	0	0.002	0.012	0.008	0.006

## Sheet: Figure 5C
	alone				with IFN-γ
Untreated	0.87258	0.72854	0.51565	0.8007
LPS-EK	4.69032	4.54034	7.79693	7.8289	5.728	5.74139	7.58582	7.39611
Pam3CSK4	5.78702	5.88227	7.21208	7.23771	7.32582	7.14683	7.49109	7.63741
ZymP	1.24964	1.69405			1.88189	1.34751
ZymC	8.05033	8.55726			8.29903	8.47417
IL-4*	0,59859*	0,57549*	0,38391*	0,26121*
IFN-γ					1.22123	0.96127	1.23265	0.72364
IWN 100µg/ml	4.06103	4.0199	6.38671		5.36535	5.21046	7.31978
EWN 100µg/ml	3.54463	3.82097	7.53128	7.16879	4.92344	4.95198	8.11447	7.72015
AcF1 100µg/ml	8.74551	8.82654	9.40378	9.11813	9.23473	9.26379	8.87531	8.82158
AcF2 100µg/ml	4.91608	4.30507	6.71653	6.66654	6.42361	5.96711	7.40669	7.32548
AcF3 100µg/ml	8.57386	8.46729	9.39612	8.85926	9.11941	8.82925	9.13066	9.35201
A1 100µg/ml	1.02953	0.84348			1.75182	1.50514

## Sheet: Figure 5D
	alone				with IFN-γ
Untreated	0.58782	0.54406	0.27487	0.39189
LPS-EK	5.17457	5.19743	6.41204	6.29345	5.34429	5.36717	6.65409	6.20825
Pam3CSK4	4.8966	4.99918	5.03519	5.30637	6.03639	5.71695	5.57928	5.70152
ZymP	1.57149	1.94853	0	0	4.53047	4.14879
ZymC	6.13651	6.83843	0	0	6.4187	6.43376
IL-4*	0,64421*	0,62266*	0,25304*	0,36168*
IFN-γ					1.75023	1.67268	1.14277	0.84174
IWN 100µg/ml	3.47374	3.64468	3.38636		5.54583	5.52643	5.43458	0
EWN 100µg/ml	2.0498	2.07643	3.4488	3.11188	4.69161	5.01019	5.82643	5.49229
AcF1 100µg/ml	5.99744	6.03737	7.8132	7.07704	7.45961	7.34761	7.85261	7.57724
AcF2 100µg/ml	3.35534	2.90442	2.95449	2.93249	6.79457	6.23979	5.32547	5.20647
AcF3 100µg/ml	7.27363	7.62864	9.46329	8.16398	7.52551	7.47585	8.77112	8.866
A1 100µg/ml	0.83922	0.89684			2.798	2.46219

[truncated: 16 more sheets: Figure 5E, Figure 6A, Figure 6B, Figure 6C, Figure 6D, Figure 7B, Figure 7C, Figure 7D, Figure 7E, Figure 7F, Figure 7G, Suppl Figure 1A, Suppl Figure 1B, Sheet4, Sheet5, Sheet6]
